# Supplementary material for: Secondary vs. Primary Spinal Infection in Early Clinical Assessment: A Parsimonious, Leakage-Resistant Modelling Approach with Internal Validation: A Multicenter Retrospective Study
Source: J Clin Med. 2026 Feb 28;15(5):1873. doi: 10.3390/jcm15051873 (PMC12986406; doi:10.3390/jcm15051873)
Supplement: Supplementary file 1 [file jcm-15-01873-s001.zip]

Archive with 1 entries (1 files):
- jcm-4133971-supplementary.pdf
